# Supplementary material for: Prophylactic anticoagulants to prevent venous thromboembolism in patients with nephrotic syndrome—A retrospective observational study
Source: PLoS One. 2021 Jul 28;16(7):e0255009. doi: 10.1371/journal.pone.0255009 (PMC8318234; doi:10.1371/journal.pone.0255009)
Supplement: S1 Dataset — (CSV) [file pone.0255009.s002.csv]

venous_thrombosis_yes_no	albumin_VTE	major_bleeding_yes_no	albumin_major_bleeding	minor_bleeding_yes_no	albumin_minor_bleeding	death_yes_no	arterial_thrombosis	albumin_arterial thrombosis
1	13	1	21	0		0	1	21
1	16	0		0		0	0
1	18	0		0		0	0
1	18	0		0		0	0
1	21	0		0		0	0
1	31	0		0		0	1	31
1	31	0		0		0	0
0		0		0		0	0
0		1	28	0		1	0
0		0		0		0	0
0		0		0		0	0
0		0		0		0	0
0		0		0		0	0
0		0		1	15	0	0
0		0		0		0	0
0		0		0		0	0
0		0		0		0	1	30
0		0		1	28	0	0
0		1	25	0		0	0
0		0		0		0	0
0		0		0		0	0
0		0		1	38	0	0
0		0		0		0	0
0		0		0		0	0
0		0		1	22	0	0
0		0		1	31	0	0
0		0		1	21	0	0
0		0		0		0	0
0		0		0		0	0
0		0		0		0	0
0		0		1	20	0	0
0		0		0		0	1	26
0		0		0		0	0
0		0		0		0	1	25
0		0		0		0	0
0		0		0		0	0
0		0		0		0	0
0		0		0		0	0
0		0		0		0	0
0		0		0		0	0
0		0		0		1	0
0		0		0		0	0
0		0		0		0	1	27
0		0		0		0	0
0		0		0		0	0
0		0		0		0	0
0		0		0		0	0
0		0		0		0	0
0		1	16	0		0	0
0		0		0		0	0
0		0		0		0	0
0		0		0		0	0
0		0		0		0	0
0		0		0		0	0
0		0		0		0	0
0		0		0		1	1	19
0		0		0		0	0
0		0		0		0	0
0		0		0		0	0
0		0		0		0	0
0		0		0		0	0
0		0		0		0	0
0		0		0		0	0
0		0		0		0	0
0		0		0		0	0
0		0		0		0	0
0		0		0		0	0
0		0		0		0	0
0		0		0		0	0
0		0		0		0	0
0		0		0		0	0
0		0		0		0	0
0		0		0		0	0
0		0		0		0	0
0		0		0		0	0
0		0		0		0	0
0		0		0		0	0
0		0		1	37	0	0
0		0		0		0	0
0		0		1	32	0	0
0		0		0		0	0
0		0		1	25	0	0
0		0		1	18	0	0
0		0		0		0	0
0		0		1	28	0	0
0		0		0		0	0
0		0		1	17	0	0
0		0		0		0	0
0		0		0		0	0
0		0		0		0	0
0		0		0		0	0
0		0		0		0	0
0		0		0		0	0
0		0		0		0	0
0		0		0		0	0
