# Supplementary material for: Prophylactic anticoagulants to prevent venous thromboembolism in patients with nephrotic syndrome—A retrospective observational study
Source: PLoS One. 2021 Jul 28;16(7):e0255009. doi: 10.1371/journal.pone.0255009 (PMC8318234; doi:10.1371/journal.pone.0255009)
Supplement: S2 Dataset — (CSV) [file pone.0255009.s003.csv]

patient#	S/P albumin	on (true) or off (false) PAC	time S/Palbumin 0-10	time S/Palbumin 10-20	time S/Palbumin 20-30	time S/Palbumin 30-55
110	21,8	FALSE	0	0	2	0
110	22	FALSE	0	0	19	0
110	25	FALSE	0	0	36	0
110	25	FALSE	0	0	26	0
110	22	FALSE	0	0	24	0
110	26	FALSE	0	0	105	0
110	23	FALSE	0	0	25	0
110	21	FALSE	0	0	1	0
110	22	FALSE	0	0	1	0
110	20	FALSE	0	10	0	0
110	14	FALSE	0	1	0	0
110	13	FALSE	0	1	0	0
110	13	FALSE	0	1	0	0
110	12	FALSE	0	1	0	0
110	13	FALSE	0	0	0	0
110	13	TRUE	0	1	0	0
110	14	TRUE	0	0	0	0
110	14	FALSE	0	1	0	0
110	14	FALSE	0	2	0	0
110	14	FALSE	0	2	0	0
110	12	FALSE	0	2	0	0
110	13	FALSE	0	1	0	0
110	13	FALSE	0	2	0	0
110	13	FALSE	0	3	0	0
110	13	FALSE	0	2	0	0
110	13	FALSE	0	0	0	0
110	13	TRUE	0	1	0	0
110	13	FALSE	0	1	0	0
110	14	FALSE	NA	0	NA	NA
122	25	FALSE	0	0	0	0
122	25	FALSE	0	0	49	0
122	28	FALSE	0	0	93	0
122	28	FALSE	0	0	13	13
122	32	FALSE	0	0	0	16
122	33	FALSE	NA	NA	NA	0
175	29	FALSE	0	0	0	0
175	29	FALSE	0	0	1	0
175	27	FALSE	0	0	30	0
175	30	FALSE	0	0	0	9
175	31	FALSE	0	0	12	4
175	27	FALSE	0	0	2	0
175	29	FALSE	NA	NA	17	NA
184	26	FALSE	0	0	21	0
184	26	FALSE	0	0	21	0
184	27	FALSE	0	0	49	0
184	27	FALSE	0	0	21	0
184	29	FALSE	0	0	42	0
184	30	FALSE	0	0	43	0
184	30	FALSE	0	0	48	0
184	28	FALSE	0	0	21	0
184	27	FALSE	0	0	15	0
184	28	FALSE	0	0	2	0
184	24	FALSE	0	0	1	0
184	24	FALSE	0	0	26	0
184	29	FALSE	0	0	12	0
184	29	FALSE	NA	NA	35	NA
191	26	FALSE	0	0	0	0
191	26	FALSE	0	0	1	0
191	29	FALSE	0	0	2	0
191	27	FALSE	0	0	3	0
191	25	FALSE	0	0	3	0
191	24	FALSE	0	0	8	0
191	25	FALSE	0	0	5	0
191	24	FALSE	0	0	1	0
191	23	FALSE	0	0	1	0
191	23	FALSE	0	0	1	0
191	23	FALSE	0	0	1	0
191	24	FALSE	0	0	1	0
191	23	FALSE	0	0	1	0
191	22	FALSE	0	0	1	0
191	23	FALSE	0	0	1	0
191	24	FALSE	0	0	26	0
191	20	FALSE	0	0	1	0
191	22	FALSE	0	0,5	0,5	0
191	18	FALSE	0	1	0	0
191	19	FALSE	0	1	0	0
191	17	FALSE	0	10,2	6,8	0
191	22	FALSE	0	0	30	0
191	28	FALSE	0	0	18,7	9,3
191	31	FALSE	0	0	0	95
191	34	FALSE	0	0	0	85
191	35	FALSE	NA	NA	NA	51
199	22	FALSE	0	0	0	0
199	22	FALSE	0	0	8	0
199	23,2	TRUE	0	0	12	0
199	25	TRUE	0	0	2	0
199	20	TRUE	0	0	11	0
199	23	TRUE	0	0	7	0
199	24	TRUE	0	0	1	0
199	24	FALSE	NA	NA	0	NA
200	22,86956522	FALSE	0	0	10	0
200	22	FALSE	0	0	34	0
200	23	FALSE	0	0	1	0
200	23	TRUE	0	0	12	0
200	26	TRUE	0	0	85	0
200	21	TRUE	0	0	131	0
200	21	TRUE	0	0	66	0
200	20	TRUE	0	5	0	0
200	20	TRUE	0	79	0	0
200	18	TRUE	0	83	0	0
200	15	TRUE	0	193,9	155,1	0
200	24	TRUE	0	0	1	0
200	21	TRUE	0	0,5	0,5	0
200	19	TRUE	0	1	0	0
200	20	TRUE	0	0	3	0
200	21	TRUE	0	0	3	0
200	22	TRUE	0	0	20	0
200	21	TRUE	0	0	36	0
200	23	TRUE	0	0	138	0
200	21	TRUE	0	0	118	0
200	21	TRUE	0	0	42	0
200	22	TRUE	0	0	21	0
200	24	TRUE	0	0	30	0
200	22	TRUE	0	0	5	0
200	21,82142857	FALSE	0	0	23	0
200	21	FALSE	0	0	7	0
200	20	FALSE	0	2	0	0
200	19	FALSE	0	3	0	0
200	17	FALSE	0	7	0	0
200	16	FALSE	0	3	0	0
200	16	FALSE	0	0,7	1,3	0
200	27	FALSE	0	0	1	0
200	23	FALSE	0	0	1	0
200	22	FALSE	NA	NA	0	NA
212	9	FALSE	0	0	0	0
212	9	FALSE	2	0	0	0
212	9	TRUE	5	0	0	0
212	9	TRUE	2	0	0	0
212	9	TRUE	1,2	5,8	0	0
212	15	TRUE	0	4,4	2,6	0
212	23	TRUE	0	0	5	0
212	26	TRUE	0	0	3	0
212	27,71428571	FALSE	0	0	4	7
212	34	FALSE	0	0	9,3	18,7
212	28	FALSE	0	0	12,4	43,6
212	37	FALSE	0	0	0	93
212	37	FALSE	0	0	0	91
212	38	FALSE	0	0	0	28
212	39	FALSE	0	0	0	13
212	39	FALSE	NA	NA	NA	14
216	28	FALSE	0	0	0	0
216	28	FALSE	0	0	14	0
216	29	FALSE	0	0	12	0
216	27	FALSE	0	0	27	0
216	21	FALSE	0	0	2	0
216	20,7	TRUE	0	13,3	4,7	0
216	18	TRUE	0	4	0	0
216	20	TRUE	0	0	35	0
216	23	TRUE	0	0	27	0
216	22	TRUE	0	0	36	0
216	21	TRUE	0	0	46	0
216	24	TRUE	0	0	28	0
216	24	TRUE	0	0	80	0
216	24	TRUE	0	0	110	0
216	25	TRUE	0	0	71	0
216	29	TRUE	0	0	9,5	9,5
216	31	TRUE	0	0	0	13
216	32	TRUE	0	0	0	4
216	31	TRUE	0	0	18,7	9,3
216	28	TRUE	0	0	24	0
216	26	TRUE	0	0	3	0
216	28	TRUE	0	0	14	0
216	29	TRUE	0	0	19	0
216	29	TRUE	0	0	14	0
216	28	TRUE	0	0	71	0
216	29	TRUE	0	0	29	0
216	28	TRUE	0	0	50	0
216	29	TRUE	0	0	53	0
216	28	TRUE	0	0	18,7	9,3
216	31	TRUE	0	0	0	20
216	30	TRUE	0	0	37	0
216	28	TRUE	0	0	17,5	17,5
216	32	TRUE	0	0	0	7
216	30	TRUE	0	0	0	55
216	31	TRUE	0	0	0	23
216	30	TRUE	0	0	39	0
216	30	TRUE	0	0	35	0
216	30	TRUE	0	0	42	0
216	29	TRUE	0	0	4	0
216	29,11428571	FALSE	0	0	31	0
216	30	FALSE	0	0	57	0
216	30	FALSE	0	0	0	30
216	31	FALSE	NA	NA	NA	54
217	28	FALSE	0	0	0	0
217	28	FALSE	0	0	59	0
217	26	FALSE	0	0	30	0
217	29	FALSE	0	0	21	0
217	28	FALSE	0	0	57	0
217	29	FALSE	0	0	41,5	41,5
217	31	FALSE	NA	NA	NA	48
218	21	FALSE	0	0	0	0
218	21	FALSE	0	0	62	0
218	22	FALSE	0	0	13	0
218	21	FALSE	0	0	38	0
218	21	FALSE	0	0	34	0
218	22	FALSE	0	0	99	0
218	25	FALSE	0	4,8	24,2	0
218	19	FALSE	0	1	0	0
218	18	FALSE	0	1	0	0
218	18	FALSE	0	2	1	0
218	21	FALSE	0	0	67	0
218	26	FALSE	0	0	0	0
218	26	FALSE	NA	NA	36	NA
226	28	FALSE	0	0	0	0
226	28	FALSE	0	0	2,7	1,3
226	31	FALSE	0	0	0	7
226	30	FALSE	0	0	7	0
226	30	FALSE	0	0	0	1
226	31	FALSE	0	0	0	15
226	30	FALSE	0	0	51	0
226	24	FALSE	0	0	0	0
226	24	FALSE	0	0	24	0
226	26	FALSE	0	0	21	0
226	28	FALSE	0	0	14	0
226	29	FALSE	0	0	6,4	25,6
226	34	FALSE	0	0	0	34
226	34	FALSE	0	0	0	18
226	34	FALSE	0	0	0	22
226	36	FALSE	0	0	0	37
226	37	FALSE	0	0	0	43
226	38	FALSE	0	0	0	26
226	38	FALSE	NA	NA	NA	9
231	29	FALSE	0	0	0	0
231	29	FALSE	0	0	121	0
231	28	FALSE	0	0	48	0
231	26	FALSE	0	0	56	0
231	26	FALSE	0	0	146	0
231	25	FALSE	0	0	100	0
231	28	FALSE	0	0	48	0
231	25	FALSE	0	0	38	0
231	24	FALSE	0	0	0	0
231	24	FALSE	0	0	60	0
231	22	FALSE	0	0	1	0
231	20	FALSE	0	0	1	0
231	21	FALSE	0	0,8	0,2	0
231	17	FALSE	0	0	0	0
231	18	FALSE	0	1	0	0
231	18	FALSE	0	1	0	0
231	17	FALSE	0	1	0	0
231	16	FALSE	0	3	0	0
231	17,33333333	TRUE	0	6	0	0
231	20	TRUE	0	6	0	0
231	19	TRUE	0	3	0	0
231	17	TRUE	0	31	0	0
231	16	TRUE	0	0	0	0
231	16	TRUE	0	22	0	0
231	17,04761905	FALSE	NA	0	NA	NA
233	28	FALSE	0	0	0	0
233	28	FALSE	0	0	24	0
233	25	FALSE	0	0	30	0
233	26	FALSE	0	0	49	0
233	29	FALSE	0	0	133	0
233	20	FALSE	0	0	2	0
233	21	FALSE	0	0	1	0
233	23	FALSE	0	0	1	0
233	25	FALSE	0	0	1	0
233	25	FALSE	0	0	3	0
233	29	FALSE	0	0	20	0
233	26	FALSE	0	0	62	0
233	24	FALSE	0	0	69	0
233	28	FALSE	0	0	23	0
233	22	FALSE	0	0	1	0
233	23	FALSE	0	0	95	0
233	26	FALSE	0	0	18	0
233	25	FALSE	0	3	15	0
233	19	FALSE	0	1	0	0
233	20	FALSE	0	1	0	0
233	19	FALSE	0	2	0	0
233	20	FALSE	0	0	2	0
233	22	FALSE	0	0	2	0
233	22	FALSE	0	0	2	0
233	22	FALSE	0	0	3	0
233	20	FALSE	0	2	0	0
233	20	FALSE	0	2	0	0
233	20	FALSE	0	1	0	0
233	20	FALSE	0	0	2	0
233	21	FALSE	0	0	3	0
233	20	FALSE	0	0	3	0
233	22	FALSE	0	0	3	0
233	22	FALSE	0	0	3	0
233	22	FALSE	0	0	2	0
233	23	FALSE	0	0	2	0
233	22	FALSE	0	0	2	0
233	22	FALSE	0	0	3	0
233	21	FALSE	0	0	1	0
233	20	FALSE	0	1	0	0
233	18	FALSE	0	1	0	0
233	20	FALSE	0	0	1	0
233	21	FALSE	0	0	1	0
233	21	FALSE	0	1,3	0,7	0
233	18	FALSE	NA	0	NA	NA
25	18	TRUE	0	0	0	0
25	18	TRUE	0	0,5	2,5	0
25	30	TRUE	0	0	2	0
25	26	TRUE	0	0	2	0
25	28	TRUE	0	0	3	0
25	26	TRUE	0	0	7	0
25	26	TRUE	0	0	2	0
25	25	TRUE	0	0	6	0
25	25	TRUE	0	0	111	0
25	28	TRUE	0	0	0	0
25	28	FALSE	NA	NA	68	NA
251	17	TRUE	0	0	0	0
251	17	TRUE	0	3	0	0
251	18	FALSE	0	6	3	0
251	21	FALSE	0	0	8	0
251	29	FALSE	0	0	6	0
251	30	FALSE	0	0	0	22
251	37	FALSE	0	0	0	67
251	41	FALSE	0	0	0	98
251	42	FALSE	NA	NA	NA	152
255	29	FALSE	0	0	0	0
255	29	FALSE	0	0	2	0
255	29	FALSE	0	0	1	0
255	27	FALSE	0	0	2	0
255	28	FALSE	0	0	2	0
255	24	FALSE	0	0	2	0
255	22	FALSE	0	0	1	0
255	22	TRUE	0	0	6	0
255	29	TRUE	0	0	0	0
255	29	FALSE	0	0	7	0
255	22	FALSE	0	0	11	0
255	28	FALSE	0	0	3	0
255	25	FALSE	0	0	1	0
255	24	FALSE	0	0	1	0
255	23	FALSE	0	0	5	0
255	26	FALSE	0	0	3	0
255	29	FALSE	0	0	2	0
255	28	FALSE	0	0	2	0
255	28	FALSE	0	0	11,6	17,4
255	33	FALSE	0	0	0	52
255	38	FALSE	0	0	0	103
255	35	FALSE	0	0	0	119
255	37	FALSE	NA	NA	NA	11
258	23	FALSE	0	0	0	0
258	23	FALSE	0	0	26	0
258	22	FALSE	0	0	22	0
258	21	FALSE	0	0	0	0
258	21	FALSE	0	0	44	0
258	22	FALSE	0	0	4	0
258	21,75	TRUE	0	0	28	0
258	20	TRUE	0	9	0	0
258	18,71428571	FALSE	0	5	0	0
258	18	FALSE	0	9,3	4,7	0
258	21	FALSE	0	0	31	0
258	21	TRUE	0	0	59	0
258	21	TRUE	0	11	11	0
258	19	TRUE	0	8	0	0
258	19	TRUE	0	33	0	0
258	20	TRUE	0	0	8	0
258	23	TRUE	0	6,4	9,6	0
258	18	TRUE	0	2,7	1,3	0
258	21	TRUE	0	0	4	0
258	22	TRUE	0	0	0	0
258	22	TRUE	0	0	11	0
258	24	TRUE	0	0	15	0
258	24	TRUE	0	0	16	0
258	20	TRUE	0	0	12	0
258	23	TRUE	0	0	7	0
258	22	TRUE	0	7	14	0
258	19	TRUE	0	14	0	0
258	18	TRUE	0	7	0	0
258	16	TRUE	0	16	0	0
258	19	TRUE	0	5	0	0
258	17	TRUE	0	36	0	0
258	14	TRUE	0	28	0	0
258	16	TRUE	0	0	0	0
258	16	TRUE	0	15	0	0
258	17	TRUE	0	3	0	0
258	15	TRUE	0	1	0	0
258	11	TRUE	0	1	0	0
258	11	TRUE	0	1	0	0
258	11	TRUE	0	1	0	0
258	16	TRUE	0	1	0	0
258	17	TRUE	0	1	0	0
258	18	TRUE	0	1	0	0
258	20	TRUE	0	1	0	0
258	17	TRUE	0	0,8	0,2	0
258	21	TRUE	0	0,5	0,5	0
258	19	TRUE	0	1	0	0
258	18	TRUE	0	1	1	0
258	22	TRUE	0	0	1	0
258	25	TRUE	0	6	9	0
258	16,66666667	FALSE	NA	0	NA	NA
259	26,1378405	FALSE	0	0	28	0
259	26	FALSE	0	0	5	0
259	26	TRUE	0	0	5	0
259	26	FALSE	0	0	1	0
259	26	FALSE	0	0	5	0
259	30	FALSE	0	0	0	0
259	30	TRUE	0	0	95	0
259	27	TRUE	0	0	78,8	26,2
259	31	TRUE	0	0	0	5
259	30,9754902	FALSE	0	0	0	199
259	30	FALSE	0	0	0	190
259	33	FALSE	0	0	0	96
259	34	FALSE	0	0	0	114
259	35	FALSE	NA	NA	NA	452
266	26	FALSE	0	0	0	0
266	26	FALSE	0	0	41	0
266	28	FALSE	0	0	14	0
266	28	FALSE	0	0	33	0
266	27	FALSE	0	0	93	0
266	27	FALSE	0	0	104	0
266	22	FALSE	0	24,7	12,3	0
266	16	FALSE	0	11	0	0
266	13	FALSE	0	1	0	0
266	14	FALSE	0	1	0	0
266	14	FALSE	0	1	0	0
266	14	FALSE	0	1	0	0
266	15	FALSE	0	1	0	0
266	16	FALSE	0	2	0	0
266	15	FALSE	0	2	0	0
266	17	FALSE	0	2	0	0
266	18	FALSE	0	1	1	0
266	22	FALSE	0	0	3	0
266	22	FALSE	NA	NA	0	NA
268	25	FALSE	0	0	0	0
268	25	FALSE	0	0	16	0
268	27	FALSE	0	0	6	0
268	26	FALSE	0	0	47	0
268	25	FALSE	0	0	5	0
268	27	FALSE	0	0	181	0
268	30	FALSE	0	0	7	0
268	30	FALSE	0	0	0	61
268	34	FALSE	0	0	0	105
268	36	FALSE	0	0	0	9
268	37	FALSE	NA	NA	NA	0
269	13	FALSE	0	0	0	0
269	13	FALSE	0	1	0	0
269	14	FALSE	0	0	0	0
269	14	TRUE	0	3	0	0
269	14	FALSE	0	4	0	0
269	14	TRUE	0	7	0	0
269	14	TRUE	0	14	0	0
269	13	TRUE	0	12	0	0
269	13	TRUE	0	8	0	0
269	15	TRUE	0	17	0	0
269	14	TRUE	0	20	0	0
269	14	TRUE	0	11	0	0
269	15	TRUE	0	22	0	0
269	14	TRUE	0	55,6	24,4	0
269	22,62745098	FALSE	NA	NA	0	NA
272	14	TRUE	0	0	0	0
272	14	TRUE	0	1	0	0
272	12	TRUE	0	0	0	0
272	12	FALSE	0	5	0	0
272	13,25	TRUE	0	3	0	0
272	14	TRUE	0	3	0	0
272	13	TRUE	0	3	0	0
272	13	TRUE	0	7	0	0
272	16	TRUE	0	4	4	0
272	24	TRUE	0	0	6	0
272	27	TRUE	0	0	7	0
272	30	TRUE	0	0	0	7
272	34	TRUE	0	0	0	10
272	30	TRUE	0	0	1	0
272	30	TRUE	0	0	1	0
272	29	TRUE	0	0	1	0
272	27	TRUE	0	0	1	0
272	26	TRUE	0	0	1	0
272	25	TRUE	0	0	1	0
272	25	TRUE	0	0	7	0
272	28	TRUE	0	0	7,4	18,6
272	35	TRUE	0	0	0	21
272	36	TRUE	0	0	0	21
272	34	TRUE	0	0	0	9
272	36	TRUE	0	0	0	5
272	36	TRUE	0	0	0	14
272	36	TRUE	0	0	0	35
272	39	TRUE	0	0	0	2
272	38,85714286	FALSE	0	0	0	40
272	36	FALSE	0	0	0	42
272	33	FALSE	NA	NA	NA	77
281	24	FALSE	0	0	0	0
281	24	FALSE	0	0	30	0
281	30	FALSE	0	0	92	0
281	30	FALSE	NA	NA	91	NA
288	28,32258065	FALSE	0	0	52	0
288	30	FALSE	0	0	64	0
288	27	FALSE	0	0	28	0
288	29	FALSE	0	0	84	0
288	30	FALSE	NA	NA	55	NA
290	25	FALSE	0	0	0	0
290	25	FALSE	0	0	26	0
290	24	FALSE	0	0	51	0
290	25	FALSE	0	0	125	0
290	23	FALSE	0	0	1	0
290	23	FALSE	0	0	1	0
290	21	FALSE	0	0	6	0
290	25	FALSE	0	0	134	0
290	26	FALSE	0	0	7	0
290	24	FALSE	0	0	1	0
290	26	FALSE	0	0	3	0
290	24	FALSE	0	0	2	0
290	22	FALSE	0	0	5	0
290	26	FALSE	0	0	1	0
290	25	FALSE	0	0	1	0
290	22	FALSE	0	0	1	0
290	21	FALSE	0	0,5	0,5	0
290	19	FALSE	NA	0	NA	NA
291	29	FALSE	0	0	0	0
291	29	FALSE	0	0	2	0
291	23	FALSE	0	0	4	0
291	23	FALSE	0	5,6	8,4	0
291	18	FALSE	0	8	0	0
291	20	FALSE	0	14	0	0
291	19	FALSE	0	15	0	0
291	19	FALSE	0	6,5	6,5	0
291	21	FALSE	0	0	15	0
291	22	FALSE	0	0	21	0
291	23	FALSE	0	0	23,6	3,4
291	31	FALSE	0	0	0	30
291	30	FALSE	0	0	0	34
291	32	FALSE	0	0	0	27
291	32	FALSE	0	0	0	28
291	31	FALSE	0	0	0	99
291	35	FALSE	0	0	0	131
291	34	FALSE	NA	NA	NA	0
295	29	FALSE	0	0	0	0
295	29	FALSE	0	0	10	0
295	30	FALSE	0	0	14	0
295	29	FALSE	0	0	13	0
295	28	FALSE	0	0	18	0
295	30	FALSE	0	0	18	0
295	30	FALSE	0	0	17	0
295	30	FALSE	0	0	0	21
295	34	FALSE	0	0	0	39
295	31	FALSE	0	0	0	31
295	33	FALSE	0	0	0	31
295	35	FALSE	0	0	0	39
295	38	FALSE	0	0	0	28
295	34	FALSE	0	0	0	19
295	32	FALSE	0	0	0	1
295	30	FALSE	0	0	0	2
295	34	FALSE	0	0	0	3
295	36	FALSE	0	0	0	49
295	34	FALSE	NA	NA	NA	12
307	15	FALSE	0	0	0	0
307	15	FALSE	0	14	0	0
307	16	FALSE	0	3	0	0
307	13	FALSE	0	0	0	0
307	13	TRUE	0	12	0	0
307	18	TRUE	0	2	0	0
307	18	TRUE	0	0	0	0
307	20	TRUE	0	0	14	0
307	21	TRUE	0	0	20	0
307	22	TRUE	0	0	39	0
307	26	TRUE	0	0	1	0
307	26	FALSE	NA	NA	0	NA
310	11	TRUE	0	0	0	0
310	11	TRUE	2	2	0	0
310	9	TRUE	3	0	0	0
310	10	TRUE	4	0	0	0
310	10	TRUE	0	0	0	0
310	10	TRUE	4	0	0	0
310	9	TRUE	4	0	0	0
310	9	TRUE	1	0	0	0
310	9	TRUE	13	0	0	0
310	8	TRUE	3	0	0	0
310	9	TRUE	9	0	0	0
310	8	TRUE	0	0	0	0
310	8	FALSE	0	NA	NA	NA
311	28	FALSE	0	0	0	0
311	28	FALSE	0	0	16	0
311	30	FALSE	0	0	0	47
311	34	FALSE	0	0	0	32
311	32	FALSE	0	0	13	26
311	29	FALSE	0	0	1	0
311	27	FALSE	0	0	2	0
311	28	FALSE	0	0	13,6	54,4
311	38	FALSE	0	0	0	61
311	37	FALSE	0	0	0	29
311	37	FALSE	0	0	0	23
311	37	FALSE	0	0	0	25
311	38	FALSE	NA	NA	NA	23
318	28	FALSE	0	0	0	0
318	28	FALSE	0	0	128	64
318	31	FALSE	0	0	78	39
318	28	FALSE	0	0	125,5	125,5
318	32	FALSE	0	0	165	165
318	28	FALSE	0	0	141	0
318	24	FALSE	0	0	20	0
318	28	FALSE	0	0	44	0
318	29	FALSE	0	0	103	0
318	27	FALSE	0	0	76	0
318	27	FALSE	0	0	27	0
318	28	FALSE	0	0	21,3	10,7
318	31	FALSE	0	0	0	20
318	33	FALSE	0	0	0	56
318	31	FALSE	0	0	24,5	24,5
318	29	FALSE	0	0	11	0
318	28	FALSE	0	0	73	0
318	27	FALSE	0	0	42	0
318	27	FALSE	0	0	54	0
318	25	FALSE	0	0	2	0
318	26	FALSE	0	0	2	0
318	25	FALSE	0	0	5	0
318	26	FALSE	NA	NA	0	NA
330	29	FALSE	0	0	0	0
330	29	FALSE	0	0	1	0
330	26	FALSE	0	0	3	0
330	27	FALSE	0	0	2	0
330	27	FALSE	0	0	9	0
330	29	FALSE	0	0	25	0
330	29	FALSE	0	0	21	0
330	30	FALSE	0	0	0	30
330	36	FALSE	0	0	0	10
330	35	FALSE	0	0	0	19
330	35	FALSE	0	0	0	2
330	34	FALSE	0	0	0	3
330	32	FALSE	0	0	0	1
330	31	FALSE	0	0	2	2
330	29	FALSE	0	0	2,3	11,7
330	35	FALSE	0	0	0	44
330	38	FALSE	0	0	0	105
330	36	FALSE	NA	NA	NA	73
333	14	FALSE	0	0	0	0
333	14	TRUE	0	0	0	0
333	14	TRUE	0	4	0	0
333	13	TRUE	0	6	0	0
333	15	TRUE	0	6,2	3,8	0
333	23	TRUE	0	0	1	0
333	23	FALSE	0	0	6	0
333	29	FALSE	0	0	6,2	49,8
333	38	FALSE	0	0	0	91
333	38	FALSE	0	0	0	91
333	38	FALSE	0	0	0	91
333	39	FALSE	NA	NA	NA	9
339	15	FALSE	0	0	0	0
339	15	FALSE	0	1	0	0
339	15	TRUE	0	4	0	0
339	13	TRUE	0	15	0	0
339	18	TRUE	0	7	0	0
339	19	TRUE	0	1,6	6,4	0
339	24	TRUE	0	0	3	0
339	25,16666667	FALSE	0	0	12,4	2,6
339	31	FALSE	0	0	0	15
339	34	FALSE	0	0	0	50
339	35	FALSE	0	0	0	20
339	33	FALSE	0	0	0	6
339	38	FALSE	0	0	0	7
339	34	FALSE	0	0	0	21
339	38	FALSE	0	0	0	38
339	35	FALSE	0	0	0	18
339	35	FALSE	0	0	0	22
339	39	FALSE	0	0	0	28
339	35	FALSE	0	0	18,2	22,8
339	26	FALSE	0	0	3	0
339	25	FALSE	0	0	6	0
339	22	FALSE	0	0	12	0
339	25	FALSE	NA	NA	25	NA
340	26	FALSE	0	0	0	0
340	26	FALSE	0	0	3	0
340	25	FALSE	0	0	6	0
340	22	FALSE	0	0	12	0
340	25	FALSE	0	0	91	0
340	27	FALSE	0	0	9	0
340	28	FALSE	0	0	10	10
340	32	FALSE	0	0	0	9
340	35	FALSE	0	0	0	40
340	38	FALSE	0	0	0	20
340	35	FALSE	0	0	0	37
340	39	FALSE	NA	NA	NA	12
353	29	FALSE	0	0	0	0
353	29	FALSE	0	0	6	12
353	32	FALSE	0	0	0	51
353	32	FALSE	0	0	0	11
353	34	FALSE	0	0	0	35
353	34	FALSE	0	0	0	91
353	37	FALSE	0	0	0	86
353	34	FALSE	NA	NA	NA	73
355	26	FALSE	0	0	0	0
355	26	FALSE	0	0	3	0
355	27	FALSE	0	0	4	0
355	25	FALSE	0	0	30	0
355	23	FALSE	0	0	6	0
355	23	FALSE	0	0	7	0
355	23	FALSE	0	0	10	0
355	24	FALSE	0	0	3	0
355	25	FALSE	0	0	7	0
355	26	FALSE	0	0	16	0
355	26	FALSE	0	0	9	0
355	28	FALSE	0	0	4	0
355	28	FALSE	0	0	6	0
355	28	FALSE	0	0	8	0
355	28	FALSE	0	0	6	0
355	28	FALSE	0	0	14	0
355	27	FALSE	0	0	7	0
355	26	FALSE	0	0	7	0
355	25	FALSE	0	0	7	0
355	24	FALSE	0	0	7	0
355	24	FALSE	0	0	7	0
355	26	FALSE	0	0	7	0
355	26	FALSE	0	0	7	0
355	24	FALSE	0	0	7	0
355	24	FALSE	0	0	7	0
355	24	FALSE	0	0	7	0
355	24	FALSE	0	0	7	0
355	23	FALSE	0	0	7	0
355	21	FALSE	0	0	7	0
355	21	FALSE	0	0	14	0
355	20	FALSE	0	0	14	0
355	21	FALSE	0	0	7	0
355	20	FALSE	0	8	0	0
355	16	FALSE	0	5	0	0
355	17	FALSE	0	4	0	0
355	16	FALSE	0	3	0	0
355	17	FALSE	0	2	0	0
355	16	FALSE	0	6	0	0
355	19	FALSE	0	6	0	0
355	17	FALSE	0	1	0	0
355	16	FALSE	0	1	0	0
355	20	FALSE	0	1	0	0
355	18	FALSE	0	1	0	0
355	17	FALSE	NA	0	NA	NA
358	27	FALSE	0	0	0	0
358	27	FALSE	0	0	69	0
358	27	FALSE	0	0	49,5	16,5
358	31	FALSE	0	0	0	4
358	30	FALSE	0	0	137	0
358	28	FALSE	0	0	14	0
358	27	FALSE	0	0	191,2	63,8
358	31	FALSE	NA	NA	NA	0
361	29	FALSE	0	0	0	0
361	29	FALSE	0	0	2,3	13,7
361	36	FALSE	0	0	0	13
361	32	FALSE	0	0	0	72
361	36	FALSE	0	0	0	117
361	33	FALSE	0	0	0	78
361	35	FALSE	NA	NA	NA	69
362	17	FALSE	0	0	0	0
362	17	FALSE	0	4,8	3,2	0
362	22	FALSE	0	0	10	0
362	29	FALSE	0	0	6	12
362	32	FALSE	0	0	0	13
362	34	FALSE	0	0	0	43
362	35	FALSE	0	0	0	88
362	34	FALSE	NA	NA	NA	26
367	13	FALSE	0	0	0	0
367	13	TRUE	0	0	0	0
367	13	TRUE	0	6	0	0
367	14	TRUE	0	17	0	0
367	19	TRUE	0	1	6	0
367	26	TRUE	0	0	7	0
367	29	TRUE	0	0	1	0
367	29	FALSE	0	0	1,9	11,1
367	36	FALSE	0	0	0	14
367	34	FALSE	0	0	0	7
367	34	FALSE	0	0	0	7
367	31	FALSE	0	0	1,3	0,7
367	28	FALSE	0	0	4	0
367	28	FALSE	0	0	5	0
367	30	FALSE	0	0	0	7
367	33	FALSE	0	0	0	8
367	39	FALSE	0	0	0	34
367	41	FALSE	0	0	0	7
367	41	FALSE	0	0	0	43
367	41	FALSE	0	0	0	35
367	38	FALSE	NA	NA	NA	7
368	28	FALSE	0	0	0	0
368	28	FALSE	0	0	4	0
368	28	FALSE	0	0	5	0
368	30	FALSE	0	0	0	7
368	33	FALSE	0	0	0	8
368	39	FALSE	0	0	0	34
368	41	FALSE	0	0	0	7
368	41	FALSE	0	0	0	43
368	41	FALSE	0	0	0	35
368	38	FALSE	NA	NA	NA	7
370	28,33333333	FALSE	0	0	10	12
370	32	FALSE	0	0	0	5
370	34	FALSE	0	0	0	11
370	31	FALSE	0	0	0	28
370	32	FALSE	0	0	0	32
370	35	FALSE	0	0	0	11
370	41	FALSE	0	0	0	19
370	37	FALSE	0	0	0	32
370	38	FALSE	0	0	0	148
370	37	FALSE	0	0	0	31
370	37	FALSE	NA	NA	NA	26
372	12	FALSE	0	0	0	0
372	12	FALSE	0	1	0	0
372	12	TRUE	0	1	0	0
372	10	TRUE	0	1	0	0
372	11	TRUE	0	1	0	0
372	11	FALSE	0	1	0	0
372	12	FALSE	0	3	0	0
372	11	FALSE	0	0	0	0
372	11	TRUE	0	6	0	0
372	12	TRUE	0	0	0	0
372	12	FALSE	NA	0	NA	NA
373	21	FALSE	0	0	0	0
373	21	FALSE	0	1,6	0,4	0
373	16	FALSE	0	2	0	0
373	13	FALSE	0	3	0	0
373	12	FALSE	0	1	0	0
373	10	FALSE	0	2	0	0
373	11,66666667	TRUE	0	4	0	0
373	15	TRUE	0	7	0	0
373	18	TRUE	0	2,7	5,3	0
373	24	TRUE	0	0	6	0
373	26	TRUE	0	0	0	0
373	26	TRUE	0	0	2	0
373	26,57142857	FALSE	0	0	12	7
373	32	FALSE	0	0	0	84
373	37	FALSE	0	0	0	56
373	38	FALSE	0	0	0	107
373	37	FALSE	0	0	0	61
373	39	FALSE	0	0	0	0
373	38	FALSE	NA	NA	NA	1
380	19	FALSE	0	6	0	0
380	19	FALSE	0	23,7	47,3	0
380	22	FALSE	0	0	38	0
380	24	FALSE	0	3,4	13,6	0
380	19	FALSE	0	0	0	0
380	22	FALSE	0	0	1	0
380	22	FALSE	0	0,3	0,7	0
380	19	FALSE	0	1	0	0
380	17	FALSE	0	1	0	0
380	18	FALSE	0	1	0	0
380	19	FALSE	NA	0	NA	NA
382	28	FALSE	0	0	0	0
382	28	FALSE	0	0	4	0
382	28	FALSE	0	0	1	0
382	25	FALSE	0	0	2	0
382	27	FALSE	0	0	2,4	1,6
382	32	FALSE	0	0	0	22
382	34	FALSE	0	0	0	13
382	34	FALSE	0	0	0	4
382	33	FALSE	0	0	0	52
382	30	FALSE	0	0	0	3
382	33	FALSE	NA	NA	NA	12
384	28	FALSE	0	0	0	0
384	28	FALSE	0	0	67	0
384	29	FALSE	0	0	106	0
384	28	FALSE	0	0	29	0
384	30	FALSE	0	0	57	0
384	28	FALSE	0	0	102,7	51,3
384	31	FALSE	0	0	0	55
384	33	FALSE	0	0	0	113
384	32	FALSE	0	0	0	76
384	32	FALSE	0	0	0	174
384	31	FALSE	0	0	0	52
384	33	FALSE	0	0	0	88
384	31	FALSE	0	0	0	79
384	36	FALSE	0	0	0	48
384	33	FALSE	0	0	0	0
384	31	FALSE	0	0	0	14
384	34	FALSE	0	0	0	21
384	35	FALSE	0	0	0	0
384	36	FALSE	0	0	0	83
384	35	FALSE	NA	NA	NA	0
390	29	FALSE	0	0	0	0
390	29	FALSE	0	0	176	0
390	20	FALSE	0	0	20	0
390	27	FALSE	0	0	137	0
390	27	FALSE	0	0	8	0
390	29	FALSE	0	0	10	10
390	31	FALSE	0	0	0	60
390	32	FALSE	NA	NA	NA	0
395	29	FALSE	0	0	0	0
395	29	FALSE	0	0	55	0
395	23	FALSE	0	0	0	0
395	22	FALSE	0	0	1	0
395	20	FALSE	0	1	0	0
395	18	FALSE	0	1	0	0
395	17	FALSE	0	3	0	0
395	17	FALSE	0	2	0	0
395	18	FALSE	0	26	78	0
395	26	FALSE	0	0	84	0
395	29	FALSE	0	0	2	0
395	28	FALSE	0	0	26	0
395	30	FALSE	0	0	0	19
395	31	FALSE	0	0	0	23
395	32	FALSE	0	0	0	103
395	32	FALSE	0	0	0	77
395	32	FALSE	NA	NA	NA	0
396	29	FALSE	0	0	0	0
396	29	FALSE	0	0	95	0
396	29	FALSE	0	0	115	115
396	31	FALSE	NA	NA	NA	43
405	19	FALSE	0	0	0	0
405	19	FALSE	0	3	0	0
405	19	FALSE	0	0,6	6,4	0
405	30	FALSE	0	0	0	14
405	35	FALSE	0	0	0	74
405	42	FALSE	0	0	0	50
405	43	FALSE	0	0	0	40
405	34	FALSE	0	0	0	21
405	40	FALSE	0	0	0	78
405	42	FALSE	0	0	0	63
405	41	FALSE	NA	NA	NA	15
406	13	FALSE	0	0	0	0
406	13	TRUE	0	0	0	0
406	13	TRUE	0	3	0	0
406	12	TRUE	0	4	0	0
406	12	TRUE	0	4	0	0
406	13	TRUE	0	4	0	0
406	17	TRUE	0	2,2	0,8	0
406	21	TRUE	0	0	0	0
406	21	FALSE	0	0	14,1	10,9
406	37	FALSE	0	0	0	24
406	36	FALSE	0	0	0	32
406	39	FALSE	0	0	0	30
406	39	FALSE	0	0	0	0
406	39	FALSE	NA	NA	NA	12
411	9	FALSE	0	0	0	0
411	9	FALSE	0	0	0	0
411	9	FALSE	2	0	0	0
411	8	FALSE	0,8	1,2	0	0
411	13	FALSE	0	0	0	0
411	13	TRUE	0	3	0	0
411	14	TRUE	0	3,4	4,6	0
411	28	TRUE	0	0	1,7	0,3
411	30,33333333	FALSE	0	0	0	4
411	35	FALSE	0	0	0	21
411	43	FALSE	0	0	0	2
411	43	FALSE	NA	NA	NA	13
413	26,37662338	FALSE	0	0	20	0
413	23	FALSE	0	0	7	0
413	22	FALSE	0	0	5	0
413	22	FALSE	0	0	0	0
413	21	FALSE	0	0	9	0
413	26	FALSE	0	0	18	0
413	30	FALSE	0	0	0	7
413	34	FALSE	0	0	0	36
413	33	FALSE	0	0	0	30
413	34	FALSE	0	0	0	18
413	33	FALSE	0	0	0	85
413	35	FALSE	0	0	0	48
413	35	FALSE	0	0	0	42
413	38	FALSE	0	0	0	21
413	39	FALSE	NA	NA	NA	19
420	27	FALSE	0	0	0	0
420	27	FALSE	0	0	1	0
420	27	FALSE	0	0	1	0
420	27	FALSE	0	0	1	0
420	27	FALSE	0	0	3	0
420	29	FALSE	0	0	2	0
420	26	FALSE	0	0	27,2	81,8
420	42	FALSE	0	0	0	44
420	40	FALSE	NA	NA	NA	204
421	23	FALSE	0	0	0	0
421	23	FALSE	0	0	1	0
421	24	FALSE	0	0	1	0
421	25	FALSE	0	0	3	0
421	30	FALSE	0	0	1	0
421	27	FALSE	0	0	2	0
421	26	FALSE	0	0	14	0
421	30	FALSE	0	0	5	0
421	21	FALSE	0	0	44	0
421	27	FALSE	0	0	57	0
421	30	FALSE	0	0	14	0
421	26	FALSE	0	0	4	0
421	25	FALSE	0	0	3	0
421	25	FALSE	0	0	6	0
421	26	FALSE	0	0	6	0
421	29	FALSE	0	0	8	0
421	30	FALSE	0	0	2	0
421	28	FALSE	0	0	2	0
421	24	FALSE	0	0	2	0
421	26	FALSE	0	0	5,1	3,9
421	33	FALSE	0	0	0	6
421	31	FALSE	0	0	1,5	0,5
421	27	FALSE	0	0	3	0
421	27	FALSE	0	0	2	0
421	28	FALSE	0	0	3,3	1,7
421	31	FALSE	0	0	4	2
421	28	FALSE	0	0	7	0
421	26	FALSE	NA	NA	0	NA
424	28	FALSE	0	0	0	0
424	28	FALSE	0	0	35	0
424	25	FALSE	0	0	43	0
424	24	FALSE	0	0	62	0
424	27	FALSE	0	0	14	0
424	26	FALSE	0	0	14	0
424	25	FALSE	0	0	21	0
424	28	FALSE	0	0	49	0
424	26	FALSE	0	0	51	0
424	29	FALSE	0	0	104	0
424	28	FALSE	0	0	20	40
424	34	FALSE	0	0	0	16
424	30	FALSE	0	0	180	0
424	26	FALSE	0	0	164	41
424	31	FALSE	0	0	20,5	20,5
424	29	FALSE	0	0	22	0
424	29	FALSE	0	0	121	0
424	29	FALSE	0	0	97	0
424	29	FALSE	0	0	78	0
424	30	FALSE	NA	NA	0	NA
431	21,68932039	FALSE	0	41,2	34,8	0
431	18	FALSE	0	22	0	0
431	15	FALSE	0	7	0	0
431	15	TRUE	0	3	0	0
431	15	TRUE	0	3	0	0
431	17	TRUE	0	29	0	0
431	20	TRUE	0	0	23	0
431	21	TRUE	0	0	19	0
431	20	TRUE	0	9	0	0
431	18	TRUE	0	12	0	0
431	17	TRUE	0	6	0	0
431	20	TRUE	0	0	9	0
431	21	TRUE	0	0	13	0
431	21	TRUE	0	0	7	0
431	21,53846154	FALSE	NA	NA	0	NA
438	28,13333333	FALSE	0	0	3,5	7,5
438	34	FALSE	0	0	0,8	3,2
438	29	FALSE	0	0	4,5	4,5
438	31	FALSE	0	0	0	26
438	30	FALSE	0	0	21	0
438	28	FALSE	0	0	48	0
438	30	FALSE	0	0	18	0
438	28	FALSE	0	0	2	0
438	28	FALSE	0	0	1	0
438	29	FALSE	0	0	23	0
438	30	FALSE	0	0	0	12
438	31	FALSE	0	0	20,8	4,2
438	25	FALSE	0	0	17	0
438	25	FALSE	0	0	52	0
438	25	FALSE	0	0	12	0
438	27	FALSE	0	0	22	0
438	28	FALSE	NA	NA	9	NA
443	9	FALSE	0	0	0	0
443	9	TRUE	0	0	0	0
443	9	TRUE	1	0	0	0
443	9	TRUE	3	0	0	0
443	9	TRUE	4	0	0	0
443	9	TRUE	3	0	0	0
443	9	TRUE	3,5	3,5	0	0
443	11	TRUE	0	25,2	16,8	0
443	26	TRUE	0	5	10	0
443	17	TRUE	0	7	0	0
443	18	TRUE	0	6	0	0
443	20	TRUE	0	7	0	0
443	20	TRUE	0	9	0	0
443	17	TRUE	0	4	0	0
443	15	TRUE	0	2	0	0
443	15	TRUE	0	1	0	0
443	13	TRUE	0	2	0	0
443	14	TRUE	0	3	0	0
443	13	TRUE	0	3	0	0
443	14	TRUE	0	26	0	0
443	11	TRUE	0	3	0	0
443	12	TRUE	0	3	0	0
443	14	TRUE	0	4	0	0
443	10,8	FALSE	0	1	0	0
443	10	FALSE	1	0	0	0
443	9	FALSE	1	0	0	0
443	10	FALSE	1	0	0	0
443	8	FALSE	0,7	1,3	0	0
443	14	FALSE	0	2	0	0
443	16	FALSE	0	1	0	0
443	16	FALSE	0	1	0	0
443	15	FALSE	0	1	0	0
443	18	FALSE	0	1	0	0
443	17	FALSE	0	0	0	0
443	17	TRUE	0	2,1	2,9	0
443	24	TRUE	0	0	0	0
443	24	FALSE	0	0	3	0
443	27	FALSE	0	0	5,1	6,9
443	34	FALSE	0	0	0	14
443	41	FALSE	0	0	0	7
443	34	FALSE	NA	NA	NA	157
444	19	FALSE	0	0	0	0
444	19	TRUE	0	0	0	0
444	19	TRUE	0	6	0	0
444	17	TRUE	0	2	0	0
444	20	TRUE	0	0	2	0
444	22	TRUE	0	0	5	0
444	26	TRUE	0	0	0	0
444	26	FALSE	NA	NA	56	NA
448	20	FALSE	0	0	0	0
448	20	FALSE	0	0	19,5	21,5
448	41	FALSE	0	0	0	36
448	49	FALSE	0	0	0	73
448	40	FALSE	0	0	26,9	67,1
448	26	FALSE	0	0	5	0
448	27	FALSE	0	0	3,4	5,6
448	35	FALSE	0	0	0	14
448	42	FALSE	0	0	0	56
448	44	FALSE	NA	NA	NA	38
449	16	FALSE	0	0	0	0
449	16	FALSE	0	4,8	1,2	0
449	21	FALSE	0	0	33,4	44,6
449	42	FALSE	0	0	0	62
449	30	FALSE	0	0	0	50
449	32	FALSE	0	0	0	90
449	36	FALSE	0	0	7	6
449	23	FALSE	0	0	37,6	5,4
449	31	FALSE	NA	NA	NA	23
450	15	FALSE	0	0	0	0
450	15	TRUE	0	0	0	0
450	15	TRUE	0	7	0	0
450	10	TRUE	0	7	0	0
450	11	TRUE	0	7	0	0
450	10	TRUE	0	6	0	0
450	13	TRUE	0	14	2	0
450	21	TRUE	0	0	16,4	3,6
450	32	TRUE	0	0	0	1
450	32	FALSE	0	0	0	132
450	35	FALSE	0	0	0	72
450	33	FALSE	NA	NA	NA	98
453	15	FALSE	0	0	0	0
453	15	FALSE	0	1	0	0
453	15	FALSE	0	0	0	0
453	15	TRUE	0	0	0	0
453	15	FALSE	0	2	0	0
453	14	FALSE	0	0	0	0
453	13	FALSE	0	2	0	0
453	19	FALSE	0	1	0	0
453	18	FALSE	0	2	0	0
453	18	FALSE	0	0	0	0
453	18	TRUE	0	1	1	0
453	22	FALSE	0	0	2	0
453	26	FALSE	0	0	3,5	3,5
453	34	FALSE	0	0	0	10
453	39	FALSE	0	0	0	11
453	41	FALSE	0	0	0	18
453	38	FALSE	0	0	0	28
453	41	FALSE	0	0	0	34
453	37	FALSE	0	0	0	6
453	37	FALSE	0	0	5,2	36,8
453	29	FALSE	0	0	13	0
453	26	FALSE	0	0	8	0
453	30	FALSE	0	0	0	9
453	34	FALSE	0	0	0	26
453	37	FALSE	0	0	0	15
453	39	FALSE	0	0	0	42
453	37	FALSE	0	0	0	70
453	36	FALSE	NA	NA	NA	14
454	26	FALSE	0	0	0	0
454	26	FALSE	0	0	10	0
454	20	FALSE	0	1	0	0
454	20	TRUE	0	1	0	0
454	20	TRUE	0	0	5	0
454	24	TRUE	0	0	8	0
454	28,23529412	FALSE	0	0	3,3	5,7
454	33	FALSE	0	0	0	11
454	36	FALSE	0	0	0	7
454	37	FALSE	0	0	0	37
454	39	FALSE	0	0	0	15
454	38	FALSE	0	0	0	27
454	39	FALSE	0	0	0	22
454	39	FALSE	0	0	0	19
454	40	FALSE	0	0	0	13
454	38	FALSE	0	0	0	16
454	39	FALSE	0	0	0	14
454	38	FALSE	0	0	0	21
454	37	FALSE	0	0	0	37
454	37	FALSE	0	0	0	19
454	37	FALSE	0	0	0	26
454	40	FALSE	0	0	0	31
454	41	FALSE	NA	NA	NA	16
455	31,25	TRUE	0	0	0	0
455	31,25	TRUE	0	0	0	3
455	32	TRUE	0	0	2,7	1,3
455	26	TRUE	0	0	4	0
455	29	TRUE	0	0	6	0
455	27	TRUE	0	0	7	0
455	27	TRUE	0	0	3	0
455	28	TRUE	0	0	7	0
455	27	TRUE	0	0	5	0
455	28	TRUE	0	0	4	2
455	31	TRUE	0	0	0	7
455	36	TRUE	0	0	0	7
455	38	TRUE	0	0	0	14
455	37	TRUE	0	0	0	3
455	30	TRUE	0	0	0	4
455	32	TRUE	0	0	0	7
455	31	TRUE	0	0	0	2
455	32,71428571	FALSE	0	0	0	5
455	37	FALSE	0	0	0	28
455	34	FALSE	0	0	0	73
455	37	FALSE	0	0	0	25
455	38	FALSE	0	0	0	84
455	43	FALSE	NA	NA	NA	61
456	27,16666667	FALSE	0	0	10	0
456	28	FALSE	0	0	14	0
456	24	FALSE	0	0	4	0
456	20	FALSE	0	0	3	0
456	22	FALSE	0	0	2	0
456	23	FALSE	0	0	2	0
456	22	FALSE	0	0	0	0
456	22	TRUE	0	0	5	0
456	28	TRUE	0	0	1	0
456	28	FALSE	0	0	12	0
456	28	FALSE	0	0	24	0
456	30	FALSE	0	0	26	0
456	30	FALSE	0	0	0	20
456	31	FALSE	0	0	0	34
456	33	FALSE	0	0	0	28
456	35	FALSE	0	0	0	28
456	39	FALSE	0	0	0	35
456	38	FALSE	0	0	0	29
456	39	FALSE	0	0	0	35
456	40	FALSE	0	0	0	43
456	42	FALSE	NA	NA	NA	10
458	28	FALSE	0	0	0	0
458	28	FALSE	0	0	11	0
458	28	FALSE	0	0	17,5	17,5
458	32	FALSE	0	0	5,7	11,3
458	29	FALSE	0	0	11	0
458	27	FALSE	0	0	24	0
458	30	FALSE	0	0	6	0
458	28	FALSE	0	0	13	0
458	27	FALSE	0	0	34	0
458	30	FALSE	0	0	0	36
458	33	FALSE	0	0	0	6
458	31	FALSE	0	0	0	2
458	30	FALSE	0	0	1	0
458	30	TRUE	0	0	1	0
458	30	FALSE	0	0	0	19
458	35	FALSE	0	0	0	19
458	35	FALSE	0	0	0	9
458	34	FALSE	0	0	0	41
458	38	FALSE	0	0	0	9
458	39	FALSE	0	0	0	22
458	37	FALSE	0	0	0	14
458	39	FALSE	0	0	0	20
458	38	FALSE	0	0	0	12
458	39	FALSE	NA	NA	NA	3
460	15	FALSE	0	0	0	0
460	15	TRUE	0	0	0	0
460	15	TRUE	0	4	0	0
460	16	TRUE	0	7	0	0
460	15	TRUE	0	9	0	0
460	16	TRUE	0	5	0	0
460	17	TRUE	0	15	0	0
460	17	TRUE	0	0	0	0
460	17	FALSE	NA	0	NA	NA
468	27	FALSE	0	0	0	0
468	27	FALSE	0	0	0	0
468	27	FALSE	0	0	20	0
468	25	FALSE	0	15,4	25,6	0
468	17	FALSE	0	3	0	0
468	17,42857143	TRUE	0	4	0	0
468	18	TRUE	0	3	0	0
468	17	TRUE	0	11,2	3,8	0
468	21	TRUE	0	0	14	0
468	20	TRUE	0	13	0	0
468	20	TRUE	0	0	15	0
468	22	TRUE	0	0	1	0
468	22	FALSE	0	1	1	0
468	18	FALSE	NA	15	NA	NA
472	27,38461538	FALSE	0	0	5	0
472	27	FALSE	0	0	28	0
472	26	FALSE	0	0	7	0
472	20	FALSE	0	1	0	0
472	18	FALSE	0	2	0	0
472	19	FALSE	0	1,5	4,5	0
472	23	FALSE	0	0	7	0
472	25	FALSE	0	0	35	0
472	28	FALSE	0	0	18,7	9,3
472	31	FALSE	0	0	0	29
472	30	FALSE	0	0	0	29
472	32	FALSE	0	0	0	25
472	32	FALSE	NA	NA	NA	163
473	11	FALSE	0	0	0	0
473	11	FALSE	0	4	0	0
473	10	FALSE	0	3,3	0,7	0
473	22	FALSE	0	0	6	0
473	25	FALSE	0	0	6,2	3,8
473	33	FALSE	0	0	0	7
473	43	FALSE	0	0	0	20
473	39	FALSE	0	0	0	41
473	43	FALSE	0	0	0	37
473	42	FALSE	NA	NA	NA	236
481	26,57142857	FALSE	0	0	5	0
481	28	FALSE	0	0	8	0
481	28	FALSE	0	0	6	0
481	27	FALSE	0	0	13	0
481	26	FALSE	0	0	15	0
481	26	FALSE	0	0	9	0
481	26	FALSE	0	0	26	0
481	28	FALSE	0	0	21	0
481	27	FALSE	0	0	17	0
481	29	FALSE	0	0	6,3	12,7
481	32	FALSE	0	0	0	27
481	31	FALSE	0	0	0	20
481	32	FALSE	0	0	0	21
481	33	FALSE	0	0	0	11
481	36	FALSE	0	0	0	66
481	37	FALSE	0	0	0	56
481	34	FALSE	NA	NA	NA	25
483	15	FALSE	0	0	0	0
483	15	TRUE	0	0	0	0
483	15	TRUE	0	5	6	0
483	26	TRUE	0	0	1	0
483	26	FALSE	0	0	3,5	3,5
483	34	FALSE	0	0	0	6
483	36	FALSE	0	0	0	8
483	38	FALSE	0	0	0	6
483	41	FALSE	0	0	0	9
483	44	FALSE	0	0	0	8
483	42	FALSE	0	0	0	102
483	42	FALSE	0	0	0	14
483	41	FALSE	NA	NA	NA	194
490	19	FALSE	0	0	0	0
490	20	FALSE	0	0	0	0
490	20	TRUE	0	0	0	0
490	20	TRUE	0	5	0	0
490	17	TRUE	0	0	0	0
490	17	FALSE	0	3	0	0
490	14	FALSE	0	2	0	0
490	18	FALSE	0	4	0	0
490	19	FALSE	0	3	0	0
490	19,54545455	TRUE	0	2,5	5,5	0
490	21	TRUE	0	0	0	0
490	20	TRUE	0	0	10	0
490	22	TRUE	0	0	11	0
490	27	TRUE	0	0	6	0
490	23	TRUE	0	0	4	0
490	26	TRUE	0	0	3	0
490	25	TRUE	0	0	3	0
490	28	TRUE	0	0	4	0
490	27	TRUE	0	0	1	0
490	27	FALSE	0	0	7	0
490	30	FALSE	0	0	0	8
490	31	FALSE	0	0	0	6
490	30	FALSE	0	0	0	29
490	35	FALSE	0	0	0	22
490	37	FALSE	0	0	0	13
490	36	FALSE	0	0	0	40
490	34	FALSE	0	0	0	22
490	38	FALSE	0	0	0	42
490	37	FALSE	0	0	0	16
490	34	FALSE	0	0	0	12
490	36	FALSE	0	0	0	32
490	41	FALSE	0	0	0	11
490	38	FALSE	0	0	0	34
490	34	FALSE	0	0	0	21
490	35	FALSE	NA	NA	NA	7
495	22	FALSE	0	0	0	0
495	22	FALSE	0	0	21,3	10,7
495	34	FALSE	NA	NA	NA	232
502	28	FALSE	0	0	0	0
502	28	FALSE	0	0	16	0
502	30	FALSE	0	0	53	0
502	25	FALSE	0	0	63	0
502	27	FALSE	0	0	72	0
502	30	FALSE	0	0	0	49
502	31	FALSE	0	0	20	10
502	28	FALSE	0	0	67	0
502	26	FALSE	NA	NA	15	NA
503	26	FALSE	0	0	0	0
503	26	FALSE	0	0	30	0
503	29	FALSE	0	0	27	0
503	29	FALSE	0	0	30	0
503	27	FALSE	0	0	126	0
503	26	FALSE	0	0	52	0
503	26	FALSE	0	0	32	0
503	29	FALSE	0	0	20	0
503	27	FALSE	0	0	4	0
503	25	FALSE	0	0	7	0
503	25	FALSE	0	0	29	0
503	26	FALSE	NA	NA	35	NA
526	29	FALSE	0	0	13	0
526	29	FALSE	0	0	0,7	4,3
526	36	FALSE	0	0	0	12
526	31	FALSE	0	0	0	14
526	31	FALSE	0	0	0	21
526	34	FALSE	0	0	0	21
526	32	FALSE	0	0	44,2	14,8
526	24	FALSE	0	0	1	0
526	24	FALSE	0	0	1	0
526	23	FALSE	0	0	10	0
526	25	FALSE	0	0	51	0
526	30	FALSE	0	0	8	0
526	30	FALSE	0	0	1	0
526	27	FALSE	0	0	4	0
526	27	FALSE	NA	NA	0	NA
528	10	FALSE	0	0	0	0
528	10	TRUE	0	0	0	0
528	10	TRUE	12	0	0	0
528	8	TRUE	2,3	5,7	0	0
528	15	TRUE	0	4	4	0
528	25	TRUE	0	0	5,9	2,1
528	31,73684211	FALSE	0	0	0	11
528	41	FALSE	0	0	0	8
528	39	FALSE	0	0	0	6
528	37	FALSE	NA	NA	NA	304
529	23	FALSE	0	0	0	0
529	23	FALSE	0	0	1	0
529	27	FALSE	0	0	1	0
529	25	FALSE	0	0	4	0
529	30	FALSE	0	0	4	0
529	24	FALSE	0	0	3	1
529	32	FALSE	0	0	3,6	1,4
529	25	FALSE	0	0	1	0
529	27	FALSE	0	0	5	0
529	26	FALSE	0	0	2	0
529	27	FALSE	0	0	7	0
529	28	FALSE	0	0	2	0
529	23	FALSE	0	0	2	0
529	22	FALSE	0	0	2	0
529	24	FALSE	0	0	15	0
529	29	FALSE	0	0	13	0
529	29	FALSE	0	0	34	0
529	30	FALSE	0	0	21	0
529	22	FALSE	0	0	1	0
529	29	FALSE	0	0	8	0
529	28	FALSE	NA	NA	233	NA
532	12	FALSE	0	0	0	0
532	12	FALSE	2	4	0	0
532	9	FALSE	1	0	0	0
532	9	FALSE	3,7	7,3	0	0
532	12	FALSE	0	13	0	0
532	20	FALSE	0	0	10	0
532	22	FALSE	0	0	6	0
532	24	FALSE	0	0	16	0
532	22	FALSE	0	0	38	0
532	26	FALSE	0	0	29	0
532	29	FALSE	0	0	30	0
532	27	FALSE	0	0	28	0
532	28	FALSE	0	0	29	0
532	28	FALSE	0	10,4	41,6	0
532	18	FALSE	0	4	0	0
532	14	FALSE	0	11	0	0
532	15	FALSE	0	22	0	0
532	20	FALSE	0	0	13	0
532	28	FALSE	0	0	15,5	15,5
532	32	FALSE	NA	NA	NA	15
541	15	TRUE	0	0	0	0
541	15	TRUE	0	2	0	0
541	16	TRUE	0	1	0	0
541	16	FALSE	NA	3	NA	NA
548	20	FALSE	0	0	3	0
548	20,6	TRUE	0	0	17	0
548	24	TRUE	0	0	14	0
548	24	TRUE	0	0	35	0
548	24	TRUE	0	0	35	0
548	20	TRUE	0	0	14	0
548	24	TRUE	0	0	16	0
548	27	TRUE	0	0	41	0
548	26	TRUE	0	0	35	0
548	28	TRUE	0	0	41	0
548	30	TRUE	0	0	0	7
548	30,97222222	FALSE	0	0	0	29
548	35	FALSE	0	0	0	62
548	39	FALSE	0	0	0	15
548	36	FALSE	NA	NA	NA	1
58	24	FALSE	0	0	0	0
58	24	FALSE	0	0	14	0
58	24	FALSE	0	0	35	0
58	22	FALSE	0	0	49	0
58	24	FALSE	0	0	46	0
58	22	FALSE	0	0	52	0
58	23	FALSE	0	0	32	0
58	26	FALSE	0	0	37	0
58	25	FALSE	0	0	8	0
58	21	FALSE	0	0	4	0
58	23	FALSE	0	0	2	0
58	21	FALSE	0	0	12	0
58	21	FALSE	0	0	1	0
58	21	FALSE	0	0	1	0
58	22	FALSE	0	0	2	0
58	24	FALSE	0	0	3	0
58	26	FALSE	0	0	8	0
58	27	FALSE	0	0	16	0
58	25	FALSE	0	0	7	0
58	28	FALSE	0	0	7	0
58	28	FALSE	0	0	25	0
58	27	FALSE	0	0	21	0
58	27	FALSE	0	0	2	0
58	24	FALSE	NA	NA	0	NA
75	27	FALSE	0	0	0	0
75	27	FALSE	0	0	2	0
75	28	FALSE	0	0	1	0
75	24	FALSE	0	0	2	0
75	25	FALSE	0	0	2	0
75	24	FALSE	0	0	1	0
75	24	FALSE	0	0	0	0
75	24	TRUE	0	0	8	0
75	23	TRUE	0	0	2	0
75	22	TRUE	0	0	3	0
75	20	TRUE	0	0	2	0
75	23	TRUE	0	0	5	0
75	20	TRUE	0	0	8	0
75	23	TRUE	0	0	7	0
75	25	TRUE	0	0	1	0
75	25	FALSE	0	0	9	0
75	24	FALSE	0	0	10	0
75	28	FALSE	0	0	18	0
75	30	FALSE	0	0	18	0
75	26	FALSE	0	0	2	0
75	24	FALSE	0	0	1	0
75	30	FALSE	0	0	28	0
75	30	FALSE	0	0	0	14
75	31	FALSE	0	0	1,8	0,2
75	23	FALSE	0	0	3	0
75	25	FALSE	0	0	4,2	0,8
75	31	FALSE	0	0	0	3
75	33	FALSE	0	0	5,5	5,5
75	27	FALSE	0	0	8	0
75	29	FALSE	0	0	18	18
75	31	FALSE	0	0	0	44
75	31	FALSE	0	0	0	1
75	30	FALSE	0	0	0	2
75	33	FALSE	0	0	0	15
75	34	FALSE	0	0	0	30
75	34	FALSE	0	0	0	21
75	34	FALSE	0	0	0	12
75	34	FALSE	0	0	0	13
75	35	FALSE	0	0	0	7
75	35	FALSE	0	0	0	4
75	30	FALSE	0	0	0	12
75	34	FALSE	0	0	0	12
75	35	FALSE	0	0	0	9
75	30	FALSE	0	0	0	9
75	31	FALSE	0	0	2,2	0,8
75	27	FALSE	0	0	3,9	5,1
75	34	FALSE	0	0	0	6
75	36	FALSE	NA	NA	NA	0
80	29	FALSE	0	0	0	0
80	29	FALSE	0	0	14	0
80	27	FALSE	0	0	4	0
80	26	FALSE	0	0	46	0
80	24	FALSE	0	0	46	0
80	24	FALSE	0	0	16	0
80	26	FALSE	0	0	39	0
80	28	FALSE	0	0	35	0
80	29	FALSE	0	0	35	0
80	30	FALSE	0	0	58	0
80	25	FALSE	0	0	49	0
80	29	FALSE	0	0	43	0
80	30	FALSE	NA	NA	0	NA
85	25	FALSE	0	0	0	0
85	25	FALSE	0	0	3	0
85	25	FALSE	0	0	9	0
85	24	FALSE	0	0	21	0
85	30	FALSE	0	0	2	0
85	25	FALSE	0	0	2	0
85	21	FALSE	0	0	3	0
85	22	FALSE	0	0	6	0
85	27	FALSE	0	0	2,2	0,8
85	31	FALSE	0	0	2,4	0,6
85	26	FALSE	0	0	7	0
85	26	FALSE	0	0	7	0
85	26	FALSE	0	0	6	3
85	32	FALSE	NA	NA	NA	1
89	11	FALSE	0	0	0	0
89	11	TRUE	0	0	0	0
89	11	TRUE	0	1	0	0
89	12	TRUE	0	0	0	0
89	12	FALSE	0	1	0	0
89	11	FALSE	0	3	0	0
89	12	FALSE	0	1	0	0
89	14	FALSE	0	2	0	0
89	20	FALSE	0	4	0	0
89	14	FALSE	0	1	0	0
89	14	TRUE	0	1	0	0
89	19	TRUE	0	0,3	1,7	0
89	26	TRUE	0	0	3	0
89	20	TRUE	0	0	0	0
89	20	FALSE	0	1	0	0
89	19	FALSE	0	2	0	0
89	15	FALSE	0	8	0	0
89	17	FALSE	0	12,4	41,2	12,4
89	33	FALSE	0	0	0	15
89	32	FALSE	0	0	0	127
89	31	FALSE	0	0	0	69
89	30	FALSE	0	0	38	0
89	30	FALSE	NA	NA	20	NA
9	24,33333333	FALSE	0	0	21	0
9	22	FALSE	0	0	1	0
9	21	FALSE	0	0	4	0
9	26	FALSE	0	0	2	0
9	26	FALSE	0	0	2	0
9	27	FALSE	0	0	1,3	1,7
9	34	FALSE	0	0	0	2
9	33	FALSE	0	0	0	5
9	31	FALSE	0	0	0	14
9	31	FALSE	0	0	0	88
9	38	FALSE	0	0	0	82
9	38	FALSE	NA	NA	NA	141
98	15	FALSE	0	0	0	0
98	15	FALSE	0	9,3	3,7	0
98	22	FALSE	0	0	14	0
98	20	FALSE	0	0	9	0
98	22	FALSE	0	2,5	2,5	0
98	18	FALSE	0	8	0	0
98	20	FALSE	0	0	9	0
98	21	FALSE	0	0	45	0
98	24	FALSE	0	0	28	0
98	22	FALSE	0	0	0	0
98	24	FALSE	0	0	53	0
98	25	FALSE	0	0	84	0
98	29	FALSE	0	0	11	55
98	35	FALSE	NA	NA	NA	452
99	26	FALSE	0	0	0	0
99	26	FALSE	0	0	3	0
99	30	FALSE	0	0	5	0
99	28	FALSE	0	0	2	0
99	25	FALSE	0	0	17	0
99	29	FALSE	0	0	0	0
99	29	FALSE	0	0	14	14
99	31	FALSE	0	0	0	28
99	34	FALSE	0	0	0	31
99	34	FALSE	0	0	0	14
99	32	FALSE	0	0	0	15
99	31	FALSE	0	0	24	8
99	27	FALSE	0	0	15	0
99	20	FALSE	0	5	0	0
99	18	FALSE	0	3	0	0
99	17	FALSE	0	6	0	0
99	18	FALSE	0	5	0	0
99	19	FALSE	0	4,1	24,9	0
99	26	FALSE	0	0	41	0
99	28	FALSE	0	0	30	0
99	29	FALSE	0	0	22	0
99	30	FALSE	NA	NA	35	NA
			95	2000	17216	16924	36235
